# Supplementary material for: Identification of housekeeping gene for future studies exploring effects of cryopreservation on gene expression in shrimp
Source: Sci Rep. 2025 Apr 1;15:11046. doi: 10.1038/s41598-025-95258-6 (PMC11962156; doi:10.1038/s41598-025-95258-6)
Supplement: Supplementary file 1 — Supplementary Information 1. [file 41598_2025_95258_MOESM1_ESM.xlsx]

## Sheet: 工作表1
sample	18s ribosome RNA	ATPase	Beta-actin	GAPDH	Histone 3
control	25.94	34.21	26.99	12.42	20.1
control	25.55	33.71	11.99	28.43	25.11
control	25.84	35.2	27.32	26.19	20.08
control	23.96	33.31	32.96	11.12	17.25					geNorm							Normfinder		SD	Acc. SD
control	25.65	32.22	27.3	23.73	17.31						Gene Name	M-Value						18s ribosome RNA	2.2225	2.2225
control	25.32	35.01	14.78	11.55	17.61						GAPDH	7.42246						Histone 3	2.7632	1.773
4h	24.81	32.87	25.13	27.75	20.07						Beta-actin	5.83051						ATPase	3.4593	1.6513
4h	25.5	32.01	10.05	10.58	19.1						ATPase	3.7374						Beta-actin	7.5196	2.2512
4h	25.15	39.5	11.33	35.93	18.99						18s ribosome RNA	2.8302						GAPDH	9.0142	2.5483
4h	24.37	33.35	26.82	30.18	17.37						Histone 3	2.8302									Best Gene	18s ribosome RNA
4h	24.92	32.67	39.16	11.41	17.48
4h	24.7	34.95	38.4	27.99	17.3
4h	28.08	34.3	13.5	18.83	23.94
4h	28.17	33.94	35.37	14.16	24.41
4h	27.82	37.95	29.79	37.59	24.15
8h	27.58	36.91	33.14	10.38	21.53
8h	26.98	33.98	8.96	10.7	21.61
8h	27.45	33.6	31.84	29.62	22.65
8h	25.36	32.52	13.3	11.69	17.74
8h	25.37	32.45	24.68	35.85	18.75
8h	27.23	28.63	39.95	31.59	23.19
8h	30.25	28.84	20.97	14.7	23.29
16h	24.09	32.36	11.39	32.25	17.51
16h	23.76	32.64	10.33	36.98	33.85
16h	24.53	31.78	25.85	13.42	17.48
16h	25.17	33.18	13.59	27.19	18.31
16h	25.21	32.93	22.77	10.52	17.1
16h	27.88	24.86	25.22	34.2	23.87
32h	22.14	31.03	34.11	33.18	16.47
32h	22	30.34	26.11	33.93	16.8
32h	22.19	33.97	32.69	18	15.38
32h	21.38	33.4	37.63	13.09	15.63
32h	26.81	31.19	18.5	35.39	23.95
32h	27	28.2	11.73	37.59	23.52
32h	27.74	24.45	12.93	27.63	24.73
control	19.84	32.28	26.51	10.1	16.96
control	20.25	37.6	22.75	30.7	19.35
control	20.65	22.02	12.95	29.64	17.2
control	22.04	30.7	24.06	31.68	16.77
control	21.95	30.39	19.98	27.04	16.78
control	21.91	35.33	28.39	31.25	15.54
control	21.52	31.98	31.65	14.07	15.34
control	22.92	31.61	21.4	24.97	15.39
4h	22.82	32.59	24.88	14.3	17.6
4h	22.23	33.62	21.55	22.78	22.17
4h	22.7	36.58	23.57	32.34	19.06
4h	22.22	31.17	23.92	30.04	17.21
4h	22.25	31.08	24.11	31.63	17.14
4h	22.24	31.34	23.72	28.99	17.13
4h	21.96	31.98	28.65	35.89	15.81
4h	21.82	31.89	29.94	35.89	16.67
8h	22.06	33.46	25.92	33.97	15.76
8h	22.43	36.62	24.57	13.33	16.78
8h	20.33	35.33	24.65	13.35	21.25
8h	22.67	32.31	23.02	11.92	16.07
8h	22.78	31.89	19.69	25.53	16.26
8h	22.85	31.52	22.66	15.66	16.47
16h	18.27	37.36	25.08	31.28	21.4
16h	18.39	36.07	13.58	28.22	20.87
16h	20.88	30.86	23.05	28.55	17.01
16h	20.78	30.57	23.11	27.51	16.31
16h	20.73	30.95	22.99	30.16	16.08
16h	22.87	32.44	30.07	35.4	16.45
16h	23.05	32.45	21.89	23.79	17.22
16h	23.33	32.16	18.54	35.28	16.45
32h	20.55	35.74	23.24	31.71	17.77
32h	20.49	32.93	23.09	18.14	23.19
32h	22.08	32.42	11.43	16.42	20.54
32h	20.77	30.41	22	35.16	16.4
32h	21.02	31.05	20.6	13.31	16.45
32h	20.56	30.82	22.9	25.8	15.95
32h	22.58	31.16	23.74	34.9	14.81
control	23.61	32.71	24.99	14.1	18.87
control	23.95	32.69	24.27	35.89	18.64
control	23.75	32.93	25.43	25.1	24.76
control	25.57	18.48	24.01	31.45	18.63
control	24.09	33.03	24.01	33.36	19.11
control	26.27	35.36	24.39	30.39	19.26
control	23.22	30.99	12.83	31.44	19.59
control	23.05	31.62	11.37	14.59	19.55
control	23.14	30.46	8.92	33.72	20.21
4h	24.73	32.43	31.92	34.45	23.42
4h	24.43	34.31	24.39	31.35	19.09
4h	25.11	19.58	23.86	32.18	18.96
4h	24.4	34.76	23.75	31.51	18.64
4h	21.42	28.69	26.9	13.53	17.72
4h	21.36	28.93	34.17	33.1	17.77
4h	21.37	28.94	26.56	39.52	17.91
8h	22.94	32.24	24.61	31.04	19.69
8h	23	31.22	28.46	17.82	17.65
8h	23.65	31.14	33.81	35.92	21.63
8h	22.81	32.24	23.51	31.69	18.91
8h	24.8	37.73	23.65	30.86	18.14
8h	15.43	26.31	23.75	31.06	18.55
8h	20.99	29.19	22.21	28.5	17.36
8h	21.07	29.16	9.32	13.41	17.77
8h	20.93	29.27	10.8	30.87	17.9
16h	20.87	29.82	32.99	36.2	15.83
16h	19.2	27.53	25.36	32.3	15.18
16h	19.16	28.24	35.89	30.32	15.28
16h	19.43	27.73	9.78	32.15	15.35
