# Supplementary material for: Identification of housekeeping gene for future studies exploring effects of cryopreservation on gene expression in shrimp
Source: Sci Rep. 2025 Apr 1;15:11046. doi: 10.1038/s41598-025-95258-6 (PMC11962156; doi:10.1038/s41598-025-95258-6)
Supplement: Supplementary file 2 — Supplementary Information 2. [file 41598_2025_95258_MOESM2_ESM.xlsx]

## Sheet: 工作表1
geNorm											Normfinder
	eye stage											eye stage	Gene Name	SD	Acc. SD	SD	0.0538														bestkeeper
		Gene Name	M-Value										18s ribosome RNA	0.0538	0.0538																	eye stage		18s ribosome RNA	ATPase	Beta-actin	GAPDH	Histone 3
		Beta-actin	8.80027										ATPase	0.1658	0.0872	Best Gene	18s ribosome RNA																coeff. of corr. [r]	0.149	-0.016	0.528	0.701	0.293		越接近1越好
		GAPDH	7.03051										Histone 3	0.2234	0.0945																		p-value	0.391	0.929	0.001	0.001	0.088		越小越好
		ATPase	4.12198										GAPDH	0.6915	0.1868
		18s ribosome RNA	3.18245										Beta-actin	0.7168	0.2071
		Histone 3	3.18245
												HB stage	Gene Name	SD	Acc. SD	SD	0.0794
	HB stage												ATPase	0.0794	0.0794																	HB stage		18s ribosome RNA	ATPase	Beta-actin	GAPDH	Histone 3
		Gene Name	M-Value										18s ribosome RNA	0.0837	0.0577	Best Gene	ATPase																coeff. of corr. [r]	0.077	0.347	0.49	0.819	-0.015
		GAPDH	5.55386										Histone 3	0.2048	0.0784																		p-value	0.648	0.035	0.002	0.001	0.929
		Beta-actin	3.746										Beta-actin	0.2953	0.0944
		18s ribosome RNA	2.90465										GAPDH	0.5473	0.133
		ATPase	2.66032
		Histone 3	2.66032
												pre-hatch stage	Gene Name	SD	Acc. SD	SD	0.1529
	pre-hatch stage	Gene Name	M-Value										18s ribosome RNA	0.1529	0.1529																	pre-hatch stage		18s ribosome RNA	ATPase	Beta-actin	GAPDH	Histone 3
		Beta-actin	6.58953										Histone 3	0.1582	0.11	Best Gene	18s ribosome RNA																coeff. of corr. [r]	0.402	0.352	0.752	0.622	0.386
		GAPDH	5.50506										ATPase	0.2386	0.1082																		p-value	0.031	0.062	0.001	0.001	0.039
		ATPase	3.38713										GAPDH	0.4308	0.1348
		18s ribosome RNA	2.16437										Beta-actin	0.5551	0.1548
		Histone 3	2.16437
												control	Gene Name	SD	Acc. SD	SD	0.0847
	control	Gene Name	M-Value										18s ribosome RNA	0.0847	0.0847																	control		18s ribosome RNA	ATPase	Beta-actin	GAPDH	Histone 3
		GAPDH	7.13383										Histone 3	0.1431	0.0831	Best Gene	18s ribosome RNA																coeff. of corr. [r]	0.328	0.328	0.435	0.604	0.263
		Beta-actin	5.45332										ATPase	0.1941	0.0852																		p-value	0.127	0.127	0.038	0.002	0.225
		ATPase	3.7453										Beta-actin	0.5629	0.1546
		18s ribosome RNA	2.41802										GAPDH	0.6431	0.1784
		Histone 3	2.41802
												4h	Gene Name	SD	Acc. SD	SD	0.1457
	4h	Gene Name	M-Value										18s ribosome RNA	0.1457	0.1457																	4h		18s ribosome RNA	ATPase	Beta-actin	GAPDH	Histone 3
		GAPDH	7.19186										Histone 3	0.1873	0.1187	Best Gene	18s ribosome RNA																coeff. of corr. [r]	0.118	0.287	0.545	0.708	0.264
		Beta-actin	5.44832										ATPase	0.1881	0.101																		p-value	0.581	0.175	0.006	0.001	0.214
		ATPase	3.0716										Beta-actin	0.4848	0.1429
		18s ribosome RNA	1.76475										GAPDH	0.5799	0.1629
		Histone 3	1.76475
												8h	Gene Name	SD	Acc. SD	SD	0.1771
	8h	Gene Name	M-Value										Histone 3	0.1771	0.1771																	8h		18s ribosome RNA	ATPase	Beta-actin	GAPDH	Histone 3
		GAPDH	7.25178										ATPase	0.2195	0.141	Best Gene	Histone 3																coeff. of corr. [r]	0.279	0.067	0.832	0.738	0.417
		Beta-actin	5.38269										18s ribosome RNA	0.2427	0.124																		p-value	0.208	0.767	0.001	0.001	0.054
		ATPase	3.34878										Beta-actin	0.479	0.1516
		18s ribosome RNA	2.6326										GAPDH	0.6426	0.1767
		Histone 3	2.6326
												16h	Gene Name	SD	Acc. SD	SD	0.1291
	16h	Gene Name	M-Value										ATPase	0.1291	0.1291																	16h		18s ribosome RNA	ATPase	Beta-actin	GAPDH	Histone 3
		Beta-actin	7.52955										18s ribosome RNA	0.1627	0.1038	Best Gene	ATPase																coeff. of corr. [r]	0.075	-0.083	0.525	0.593	0.338
		GAPDH	6.26351										Histone 3	0.2716	0.114																		p-value	0.768	0.746	0.025	0.009	0.169
		Histone 3	4.60951										GAPDH	0.4987	0.1512
		18s ribosome RNA	4.4149										Beta-actin	0.6238	0.1738
		ATPase	4.4149
																																32h		18s ribosome RNA	ATPase	Beta-actin	GAPDH	Histone 3
																																	coeff. of corr. [r]	0.239	0.003	0.29	0.787	0.036
																																	p-value	0.412	0.992	0.314	0.001	0.906
												32h	Gene Name	SD	Acc. SD	SD	0.0227															all data analysis		18s ribosome RNA	ATPase	Beta-actin	GAPDH	Histone 3
	32h	Gene Name	M-Value										18s ribosome RNA	0.0227	0.0227																		coeff. of corr. [r]	0.209	0.163	0.572	0.696	0.251
		GAPDH	7.98188										ATPase	0.0752	0.0393	Best Gene	18s ribosome RNA																p-value	0.037	0.104	0.001	0.001	0.012
		Beta-actin	6.57649										Histone 3	0.3109	0.1069
		ATPase	4.23898										GAPDH	0.5512	0.1594
		18s ribosome RNA	2.56018										Beta-actin	0.6158	0.1773
		Histone 3	2.56018
	all data analysis											all data analysis
		Gene Name	M-Value											SD	Acc. SD
		GAPDH	7.42246										18s ribosome RNA	2.2225	2.2225
		Beta-actin	5.83051										Histone 3	2.7632	1.773	Best Gene	18s ribosome RNA
		ATPase	3.7374										ATPase	3.4593	1.6513
		18s ribosome RNA	2.8302										Beta-actin	7.5196	2.2512
		Histone 3	2.8302										GAPDH	9.0142	2.5483

## Sheet: 工作表2
geNorm
	eye stage											NormFinder													bestkeeper
		Gene Name	M-Value										Eye-formation stage													Eye-formation stage		GAPDH	Beta-actin	Histone 3	18s rRNA	ATPase
		histone 3	3.18245											Gene Name	SD												coeff. of corr. [r]	0.701	0.528	0.293	0.149	-0.016
		18S rRNA	3.18245											18S rRNA	0.0538												p-value	0.001	0.001	0.088	0.391	0.929
		ATPase	4.12198											ATPase	0.1658
		gapdh	7.03051											Histone 3	0.2234
		β-actin	8.80027											GAPDH	0.6915
														Beta-actin	0.7168
	HB stage																									HB stage		GAPDH	Beta-actin	ATPase	18s rRNA	Histone 3
		Gene Name	M-Value										HB stage	Gene Name	SD												coeff. of corr. [r]	0.819	0.49	0.347	0.077	-0.015
		Histone 3	2.66032											ATPase	0.0794												p-value	0.001	0.002	0.035	0.648	0.929
		ATPase	2.66032											18S rRNA	0.0837
		18S rRNA	2.90465											Histone 3	0.2048
		Beta-actin	3.746											Beta-actin	0.2953
		GAPDH	5.55386											GAPDH	0.5473
	pre-hatch stage	Gene Name	M-Value																							Pre-hatch stage		Beta-actin	GAPDH	18s rRNA	Histone 3	ATPase
		Histone 3	2.16437																								coeff. of corr. [r]	0.752	0.622	0.402	0.386	0.352
		18S rRNA	2.16437										Pre-hatch stage														p-value	0.001	0.001	0.031	0.039	0.062
		ATPase	3.38713											Gene Name	SD
		GAPDH	5.50506											18S rRNA	0.1529
		Beta-actin	6.58953											Histone 3	0.1582
														ATPase	0.2386
														GAPDH	0.4308
														Beta-actin	0.5551
	control	Gene Name	M-Value
		Histone 3	2.41802
		18S rRNA	2.41802																							control		GAPDH	Beta-actin	18s rRNA	ATPase	Histone 3
		ATPase	3.7453										control	Gene Name	SD												coeff. of corr. [r]	0.604	0.435	0.328	0.328	0.263
		Beta-actin	5.45332											18s rRNA	0.0847												p-value	0.002	0.038	0.127	0.127	0.225
		GAPDH	7.13383											Histone 3	0.1431
														ATPase	0.1941
														Beta-actin	0.5629
														GAPDH	0.6431
	4h	Gene Name	M-Value																							4h		GAPDH	Beta-actin	ATPase	Histone 3	18s rRNA
		Histone 3	1.76475																								coeff. of corr. [r]	0.708	0.545	0.287	0.264	0.118
		18S rRNA	1.76475																								p-value	0.001	0.006	0.175	0.214	0.581
		ATPase	3.0716										4h	Gene Name	SD
		Beta-actin	5.44832											18s rRNA	0.1457
		GAPDH	7.19186											Histone 3	0.1873
														ATPase	0.1881
														Beta-actin	0.4848
														GAPDH	0.5799
	8h	Gene Name	M-Value
		Histone 3	2.6326
		18S rRNA	2.6326										8h	Gene Name	SD											8h		Beta-actin	GAPDH	Histone 3	18s rRNA	ATPase
		ATPase	3.34878											Histone 3	0.1771												coeff. of corr. [r]	0.832	0.738	0.417	0.279	0.067
		Beta-actin	5.38269											ATPase	0.2195												p-value	0.001	0.001	0.054	0.208	0.767
		GAPDH	7.25178											18s rRNA	0.2427
														Beta-actin	0.479
														GAPDH	0.6426
	16h	Gene Name	M-Value										16h	Gene Name	SD
		ATPase	4.4149											ATPase	0.1291											16h		GAPDH	Beta-actin	Histone 3	18s rRNA	ATPase
		18S rRNA	4.4149											18s rRNA	0.1627												coeff. of corr. [r]	0.593	0.525	0.338	0.075	-0.083
		Histone 3	4.60951											Histone 3	0.2716												p-value	0.009	0.025	0.169	0.768	0.746
		GAPDH	6.26351											GAPDH	0.4987
		Beta-actin	7.52955											Beta-actin	0.6238
													32h	Gene Name	SD
	32h	Gene Name	M-Value											18s rRNA	0.0227
		Histone 3	2.56018											ATPase	0.0752											32h		GAPDH	Beta-actin	18s rRNA	Histone 3	ATPase
		18S rRNA	2.56018											Histone 3	0.3109												coeff. of corr. [r]	0.787	0.29	0.239	0.036	0.003
		ATPase	4.23898											GAPDH	0.5512												p-value	0.001	0.314	0.412	0.906	0.992
		Beta-actin	6.57649											Beta-actin	0.6158
		GAPDH	7.98188
													all samples
														Gene Name	SD
	all data analysis													18s rRNA	2.2225
		Gene Name	M-Value											Histone 3	2.7632
		Histone 3	2.8302											ATPase	3.4593
		18s rRNA	2.8302											Beta-actin	7.5196											all samples		GAPDH	Beta-actin	Histone 3	18s rRNA	ATPase
		ATPase	3.7374											GAPDH	9.0142												coeff. of corr. [r]	0.696	0.572	0.251	0.209	0.163
		Beta-actin	5.83051																								p-value	0.001	0.001	0.012	0.037	0.104
		GAPDH	7.42246

## Sheet: 工作表3
Sample	Gene name	GeNorm			NormFinder			Bestkeeper
Eye-formation stage	Histone 3	1		18S rRNA	1		GAPDH	1
	18S rRNA	1		ATPase	2		Beta-actin	2
	ATPase	3		Histone 3	3		Histone 3	3
	GAPDH	4		GAPDH	4		18s rRNA	4
	Beta-actin	5		Beta-actin	5		ATPase	5
Heart beat stage	Histone 3	1		ATPase	1		GAPDH	1
	ATPase	1		18S rRNA	2		Beta-actin	2
	18S rRNA	3		Histone 3	3		ATPase	3
	Beta-actin	4		Beta-actin	4		18s rRNA	4
	GAPDH	5		GAPDH	5		Histone 3	5
Pre-hatch stage	Histone 3	1		18S rRNA	1		Beta-actin	1
	18S rRNA	1		Histone 3	2		GAPDH	2
	ATPase	3		ATPase	3		18s rRNA	3
	GAPDH	4		GAPDH	4		Histone 3	4
	Beta-actin	5		Beta-actin	5		ATPase	5
At 5°C control	Histone 3	1		18s rRNA	1		GAPDH	1
	18S rRNA	1		Histone 3	2		Beta-actin	2
	ATPase	3		ATPase	3		18s rRNA	3
	Beta-actin	4		Beta-actin	4		ATPase	4
	GAPDH	5		GAPDH	5		Histone 3	5
At 5°C 4 hour	Histone 3	1		18s rRNA	1		GAPDH	1
	18S rRNA	1		Histone 3	2		Beta-actin	2
	ATPase	3		ATPase	3		ATPase	3
	Beta-actin	4		Beta-actin	4		Histone 3	4
	GAPDH	5		GAPDH	5		18s rRNA	5
At 5°C 8 hour	Histone 3	1		Histone 3	1		Beta-actin	1
	18S rRNA	1		ATPase	2		GAPDH	2
	ATPase	3		18s rRNA	3		Histone 3	3
	Beta-actin	4		Beta-actin	4		18s rRNA	4
	GAPDH	5		GAPDH	5		ATPase	5
At 5°C 16 hour	ATPase	1		ATPase	1		GAPDH	1
	18S rRNA	1		18s rRNA	2		Beta-actin	2
	Histone 3	3		Histone 3	3		Histone 3	3
	GAPDH	4		GAPDH	4		18s rRNA	4
	Beta-actin	5		Beta-actin	5		ATPase	5
At 5°C 32 hour	Histone 3	1		18s rRNA	1		GAPDH	1
	18S rRNA	1		ATPase	2		Beta-actin	2
	ATPase	3		Histone 3	3		18s rRNA	3
	Beta-actin	4		GAPDH	4		Histone 3	4
	GAPDH	5		Beta-actin	5		ATPase	5
All samples	Histone 3	1		18s rRNA	1		GAPDH	1
	18s rRNA	1		Histone 3	2		Beta-actin	2
	ATPase	3		ATPase	3		Histone 3	3
	Beta-actin	4		Beta-actin	4		18s rRNA	4
	GAPDH	5		GAPDH	5		ATPase	5
