# Supplementary material for: Identification of housekeeping gene for future studies exploring effects of cryopreservation on gene expression in shrimp
Source: Sci Rep. 2025 Apr 1;15:11046. doi: 10.1038/s41598-025-95258-6 (PMC11962156; doi:10.1038/s41598-025-95258-6)
Supplement: Supplementary file 3 — Supplementary Information 3. [file 41598_2025_95258_MOESM3_ESM.xlsx]

## Sheet: 工作表1
all stage- 16h
		sample	18s ribosome RNA	ATPase	Beta-actin	GAPDH	Histone 3
		16h	24.09	32.36	11.39	32.25	17.51
		16h	23.76	32.64	10.33	36.98	33.85
		16h	24.53	31.78	25.85	13.42	17.48
		16h	25.17	33.18	13.59	27.19	18.31
		16h	25.21	32.93	22.77	10.52	17.1
		16h	27.88	24.86	25.22	34.2	23.87
		16h	18.27	37.36	25.08	31.28	21.4
		16h	18.39	36.07	13.58	28.22	20.87
		16h	20.88	30.86	23.05	28.55	17.01
		16h	20.78	30.57	23.11	27.51	16.31
		16h	20.73	30.95	22.99	30.16	16.08
		16h	22.87	32.44	30.07	35.4	16.45
		16h	23.05	32.45	21.89	23.79	17.22
		16h	23.33	32.16	18.54	35.28	16.45
		16h	20.87	29.82	32.99	36.2	15.83
		16h	19.2	27.53	25.36	32.3	15.18
		16h	19.16	28.24	35.89	30.32	15.28
		16h	19.43	27.73	9.78	32.15	15.35
	bestkeeper	coeff. of corr. [r]	0.075	-0.083	0.525	0.593	0.338
		p-value	0.768	0.746	0.025	0.009	0.169
