# Supplementary material for: Identification of housekeeping gene for future studies exploring effects of cryopreservation on gene expression in shrimp
Source: Sci Rep. 2025 Apr 1;15:11046. doi: 10.1038/s41598-025-95258-6 (PMC11962156; doi:10.1038/s41598-025-95258-6)
Supplement: Supplementary file 4 — Supplementary Information 4. [file 41598_2025_95258_MOESM4_ESM.xlsx]

## Sheet: 工作表1
all stage- 32h
		sample	18s ribosome RNA	ATPase	Beta-actin	GAPDH	Histone 3
		32h	22.14	31.03	34.11	33.18	16.47
		32h	22	30.34	26.11	33.93	16.8
		32h	22.19	33.97	32.69	18	15.38
		32h	21.38	33.4	37.63	13.09	15.63
		32h	26.81	31.19	18.5	35.39	23.95
		32h	27	28.2	11.73	37.59	23.52
		32h	27.74	24.45	12.93	27.63	24.73
		32h	20.55	35.74	23.24	31.71	17.77
		32h	20.49	32.93	23.09	18.14	23.19
		32h	22.08	32.42	11.43	16.42	20.54
		32h	20.77	30.41	22	35.16	16.4
		32h	21.02	31.05	20.6	13.31	16.45
		32h	20.56	30.82	22.9	25.8	15.95
		32h	22.58	31.16	23.74	34.9	14.81
	bestkeeper	coeff. of corr. [r]	0.239	0.003	0.29	0.787	0.036
		p-value	0.412	0.992	0.314	0.001	0.906
