# Supplementary material for: Identification of housekeeping gene for future studies exploring effects of cryopreservation on gene expression in shrimp
Source: Sci Rep. 2025 Apr 1;15:11046. doi: 10.1038/s41598-025-95258-6 (PMC11962156; doi:10.1038/s41598-025-95258-6)
Supplement: Supplementary file 5 — Supplementary Information 5. [file 41598_2025_95258_MOESM5_ESM.xlsx]

## Sheet: 工作表1
all stage- 4h
		sample	18s ribosome RNA	ATPase	Beta-actin	GAPDH	Histone 3
		4h	24.81	32.87	25.13	27.75	20.07
		4h	25.5	32.01	10.05	10.58	19.1
		4h	25.15	39.5	11.33	35.93	18.99
		4h	24.37	33.35	26.82	30.18	17.37
		4h	24.92	32.67	39.16	11.41	17.48
		4h	24.7	34.95	38.4	27.99	17.3
		4h	28.08	34.3	13.5	18.83	23.94
		4h	28.17	33.94	35.37	14.16	24.41
		4h	27.82	37.95	29.79	37.59	24.15
		4h	22.82	32.59	24.88	14.3	17.6
		4h	22.23	33.62	21.55	22.78	22.17
		4h	22.7	36.58	23.57	32.34	19.06
		4h	22.22	31.17	23.92	30.04	17.21
		4h	22.25	31.08	24.11	31.63	17.14
		4h	22.24	31.34	23.72	28.99	17.13
		4h	21.96	31.98	28.65	35.89	15.81
		4h	21.82	31.89	29.94	35.89	16.67
		4h	24.73	32.43	31.92	34.45	23.42
		4h	24.43	34.31	24.39	31.35	19.09
		4h	25.11	19.58	23.86	32.18	18.96
		4h	24.4	34.76	23.75	31.51	18.64
		4h	21.42	28.69	26.9	13.53	17.72
		4h	21.36	28.93	34.17	33.1	17.77
		4h	21.37	28.94	26.56	39.52	17.91
	bestkeeper	coeff. of corr. [r]	0.118	0.287	0.545	0.708	0.264
		p-value	0.581	0.175	0.006	0.001	0.214
