# Supplementary material for: Identification of housekeeping gene for future studies exploring effects of cryopreservation on gene expression in shrimp
Source: Sci Rep. 2025 Apr 1;15:11046. doi: 10.1038/s41598-025-95258-6 (PMC11962156; doi:10.1038/s41598-025-95258-6)
Supplement: Supplementary file 6 — Supplementary Information 6. [file 41598_2025_95258_MOESM6_ESM.xlsx]

## Sheet: 工作表1
all stage- 8h
		sample	18s ribosome RNA	ATPase	Beta-actin	GAPDH	Histone 3
		8h	27.58	36.91	33.14	10.38	21.53
		8h	26.98	33.98	8.96	10.7	21.61
		8h	27.45	33.6	31.84	29.62	22.65
		8h	25.36	32.52	13.3	11.69	17.74
		8h	25.37	32.45	24.68	35.85	18.75
		8h	27.23	28.63	39.95	31.59	23.19
		8h	30.25	28.84	20.97	14.7	23.29
		8h	22.06	33.46	25.92	33.97	15.76
		8h	22.43	36.62	24.57	13.33	16.78
		8h	20.33	35.33	24.65	13.35	21.25
		8h	22.67	32.31	23.02	11.92	16.07
		8h	22.78	31.89	19.69	25.53	16.26
		8h	22.85	31.52	22.66	15.66	16.47
		8h	22.94	32.24	24.61	31.04	19.69
		8h	23	31.22	28.46	17.82	17.65
		8h	23.65	31.14	33.81	35.92	21.63
		8h	22.81	32.24	23.51	31.69	18.91
		8h	24.8	37.73	23.65	30.86	18.14
		8h	15.43	26.31	23.75	31.06	18.55
		8h	20.99	29.19	22.21	28.5	17.36
		8h	21.07	29.16	9.32	13.41	17.77
		8h	20.93	29.27	10.8	30.87	17.9
	bestkeeper	coeff. of corr. [r]	0.279	0.067	0.832	0.738	0.417
		p-value	0.208	0.767	0.001	0.001	0.054
