# Supplementary material for: Identification of housekeeping gene for future studies exploring effects of cryopreservation on gene expression in shrimp
Source: Sci Rep. 2025 Apr 1;15:11046. doi: 10.1038/s41598-025-95258-6 (PMC11962156; doi:10.1038/s41598-025-95258-6)
Supplement: Supplementary file 7 — Supplementary Information 7. [file 41598_2025_95258_MOESM7_ESM.xlsx]

## Sheet: 工作表1
all stage
		sample	18s ribosome RNA	ATPase	Beta-actin	GAPDH	Histone 3
		control	25.94	34.21	26.99	12.42	20.1
		control	25.55	33.71	11.99	28.43	25.11
		control	25.84	35.2	27.32	26.19	20.08
		control	23.96	33.31	32.96	11.12	17.25
		control	25.65	32.22	27.3	23.73	17.31
		control	25.32	35.01	14.78	11.55	17.61
		control	19.84	32.28	26.51	10.1	16.96
		control	20.25	37.6	22.75	30.7	19.35
		control	20.65	22.02	12.95	29.64	17.2
		control	22.04	30.7	24.06	31.68	16.77
		control	21.95	30.39	19.98	27.04	16.78
		control	21.91	35.33	28.39	31.25	15.54
		control	21.52	31.98	31.65	14.07	15.34
		control	22.92	31.61	21.4	24.97	15.39
		control	23.61	32.71	24.99	14.1	18.87
		control	23.95	32.69	24.27	35.89	18.64
		control	23.75	32.93	25.43	25.1	24.76
		control	25.57	18.48	24.01	31.45	18.63
		control	24.09	33.03	24.01	33.36	19.11
		control	26.27	35.36	24.39	30.39	19.26
		control	23.22	30.99	12.83	31.44	19.59
		control	23.05	31.62	11.37	14.59	19.55
		control	23.14	30.46	8.92	33.72	20.21
	bestkeeper	coeff. of corr. [r]	0.328	0.328	0.435	0.604	0.263	越接近1越好
		p-value	0.127	0.127	0.038	0.002	0.225	越小越好
