# Supplementary material for: Identification of housekeeping gene for future studies exploring effects of cryopreservation on gene expression in shrimp
Source: Sci Rep. 2025 Apr 1;15:11046. doi: 10.1038/s41598-025-95258-6 (PMC11962156; doi:10.1038/s41598-025-95258-6)
Supplement: Supplementary file 8 — Supplementary Information 8. [file 41598_2025_95258_MOESM8_ESM.xlsx]

## Sheet: eye stage 5 degree C
sample	18s ribosome RNA	ATPase	Beta-actin	GAPDH	Histone 3
control	25.94	34.21	26.99	12.42	20.1
control	25.55	33.71	11.99	28.43	25.11
control	25.84	35.2	27.32	26.19	20.08
control	23.96	33.31	32.96	11.12	17.25
control	25.65	32.22	27.3	23.73	17.31
control	25.32	35.01	14.78	11.55	17.61
4h	24.81	32.87	25.13	27.75	20.07
4h	25.5	32.01	10.05	10.58	19.1
4h	25.15	39.5	11.33	35.93	18.99
4h	24.37	33.35	26.82	30.18	17.37
4h	24.92	32.67	39.16	11.41	17.48
4h	24.7	34.95	38.4	27.99	17.3
4h	28.08	34.3	13.5	18.83	23.94
4h	28.17	33.94	35.37	14.16	24.41
4h	27.82	37.95	29.79	37.59	24.15
8h	27.58	36.91	33.14	10.38	21.53
8h	26.98	33.98	8.96	10.7	21.61
8h	27.45	33.6	31.84	29.62	22.65
8h	25.36	32.52	13.3	11.69	17.74
8h	25.37	32.45	24.68	35.85	18.75
8h	27.23	28.63	39.95	31.59	23.19
8h	30.25	28.84	20.97	14.7	23.29
16h	24.09	32.36	11.39	32.25	17.51
16h	23.76	32.64	10.33	36.98	33.85
16h	24.53	31.78	25.85	13.42	17.48
16h	25.17	33.18	13.59	27.19	18.31
16h	25.21	32.93	22.77	10.52	17.1
16h	27.88	24.86	25.22	34.2	23.87
32h	22.14	31.03	34.11	33.18	16.47
32h	22	30.34	26.11	33.93	16.8
32h	22.19	33.97	32.69	18	15.38
32h	21.38	33.4	37.63	13.09	15.63
32h	26.81	31.19	18.5	35.39	23.95
32h	27	28.2	11.73	37.59	23.52
32h	27.74	24.45	12.93	27.63	24.73
coeff. of corr. [r]	0.149	-0.016	0.528	0.701	0.293
p-value	0.391	0.929	0.001	0.001	0.088
