# Supplementary material for: Identification of housekeeping gene for future studies exploring effects of cryopreservation on gene expression in shrimp
Source: Sci Rep. 2025 Apr 1;15:11046. doi: 10.1038/s41598-025-95258-6 (PMC11962156; doi:10.1038/s41598-025-95258-6)
Supplement: Supplementary file 9 — Supplementary Information 9. [file 41598_2025_95258_MOESM9_ESM.xls]

## Sheet: 工作表1
geNorm											Normfinder																					bestkeeper
	eye stage											eye stage	Gene Name	SD	Acc. SD	SD	0.0538																eye stage		18s ribosome RNA	ATPase	Beta-actin	GAPDH	Histone 3
		Gene Name	M-Value										18s ribosome RNA	0.0538	0.0538																			coeff. of corr. [r]	0.149	-0.016	0.528	0.701	0.293		越接近1越好
		Beta-actin	8.80027										ATPase	0.1658	0.0872	Best Gene	18s ribosome RNA																	p-value	0.391	0.929	0.001	0.001	0.088		越小越好
		GAPDH	7.03051										Histone 3	0.2234	0.0945
		ATPase	4.12198										GAPDH	0.6915	0.1868
		18s ribosome RNA	3.18245										Beta-actin	0.7168	0.2071
		Histone 3	3.18245
	HB stage											HB stage	Gene Name	SD	Acc. SD	SD	0.0794																HB stage		18s ribosome RNA	ATPase	Beta-actin	GAPDH	Histone 3
		Gene Name	M-Value										ATPase	0.0794	0.0794																			coeff. of corr. [r]	0.077	0.347	0.49	0.819	-0.015
		GAPDH	5.55386										18s ribosome RNA	0.0837	0.0577	Best Gene	ATPase																	p-value	0.648	0.035	0.002	0.001	0.929
		Beta-actin	3.746										Histone 3	0.2048	0.0784
		18s ribosome RNA	2.90465										Beta-actin	0.2953	0.0944
		ATPase	2.66032										GAPDH	0.5473	0.133
		Histone 3	2.66032
	pre-hatch stage	Gene Name	M-Value									pre-hatch stage	Gene Name	SD	Acc. SD	SD	0.1529																pre-hatch stage		18s ribosome RNA	ATPase	Beta-actin	GAPDH	Histone 3
		Beta-actin	6.58953										18s ribosome RNA	0.1529	0.1529																			coeff. of corr. [r]	0.402	0.352	0.752	0.622	0.386
		GAPDH	5.50506										Histone 3	0.1582	0.11	Best Gene	18s ribosome RNA																	p-value	0.031	0.062	0.001	0.001	0.039
		ATPase	3.38713										ATPase	0.2386	0.1082
		18s ribosome RNA	2.16437										GAPDH	0.4308	0.1348
		Histone 3	2.16437										Beta-actin	0.5551	0.1548
	control	Gene Name	M-Value									control	Gene Name	SD	Acc. SD	SD	0.0847																control		18s ribosome RNA	ATPase	Beta-actin	GAPDH	Histone 3
		GAPDH	7.13383										18s ribosome RNA	0.0847	0.0847																			coeff. of corr. [r]	0.328	0.328	0.435	0.604	0.263
		Beta-actin	5.45332										Histone 3	0.1431	0.0831	Best Gene	18s ribosome RNA																	p-value	0.127	0.127	0.038	0.002	0.225
		ATPase	3.7453										ATPase	0.1941	0.0852
		18s ribosome RNA	2.41802										Beta-actin	0.5629	0.1546
		Histone 3	2.41802										GAPDH	0.6431	0.1784
	4h	Gene Name	M-Value									4h	Gene Name	SD	Acc. SD	SD	0.1457																4h		18s ribosome RNA	ATPase	Beta-actin	GAPDH	Histone 3
		GAPDH	7.19186										18s ribosome RNA	0.1457	0.1457																			coeff. of corr. [r]	0.118	0.287	0.545	0.708	0.264
		Beta-actin	5.44832										Histone 3	0.1873	0.1187	Best Gene	18s ribosome RNA																	p-value	0.581	0.175	0.006	0.001	0.214
		ATPase	3.0716										ATPase	0.1881	0.101
		18s ribosome RNA	1.76475										Beta-actin	0.4848	0.1429
		Histone 3	1.76475										GAPDH	0.5799	0.1629
	8h	Gene Name	M-Value									8h	Gene Name	SD	Acc. SD	SD	0.1771																8h		18s ribosome RNA	ATPase	Beta-actin	GAPDH	Histone 3
		GAPDH	7.25178										Histone 3	0.1771	0.1771																			coeff. of corr. [r]	0.279	0.067	0.832	0.738	0.417
		Beta-actin	5.38269										ATPase	0.2195	0.141	Best Gene	Histone 3																	p-value	0.208	0.767	0.001	0.001	0.054
		ATPase	3.34878										18s ribosome RNA	0.2427	0.124
		18s ribosome RNA	2.6326										Beta-actin	0.479	0.1516
		Histone 3	2.6326										GAPDH	0.6426	0.1767
	16h	Gene Name	M-Value									16h	Gene Name	SD	Acc. SD	SD	0.1291																16h		18s ribosome RNA	ATPase	Beta-actin	GAPDH	Histone 3
		Beta-actin	7.52955										ATPase	0.1291	0.1291																			coeff. of corr. [r]	0.075	-0.083	0.525	0.593	0.338
		GAPDH	6.26351										18s ribosome RNA	0.1627	0.1038	Best Gene	ATPase																	p-value	0.768	0.746	0.025	0.009	0.169
		Histone 3	4.60951										Histone 3	0.2716	0.114
		18s ribosome RNA	4.4149										GAPDH	0.4987	0.1512
		ATPase	4.4149										Beta-actin	0.6238	0.1738
	32h	Gene Name	M-Value									32h	Gene Name	SD	Acc. SD	SD	0.0227																32h		18s ribosome RNA	ATPase	Beta-actin	GAPDH	Histone 3
		GAPDH	7.98188										18s ribosome RNA	0.0227	0.0227																			coeff. of corr. [r]	0.239	0.003	0.29	0.787	0.036
		Beta-actin	6.57649										ATPase	0.0752	0.0393	Best Gene	18s ribosome RNA																	p-value	0.412	0.992	0.314	0.001	0.906
		ATPase	4.23898										Histone 3	0.3109	0.1069
		18s ribosome RNA	2.56018										GAPDH	0.5512	0.1594
		Histone 3	2.56018										Beta-actin	0.6158	0.1773
