# Supplementary material for: Identification of housekeeping gene for future studies exploring effects of cryopreservation on gene expression in shrimp
Source: Sci Rep. 2025 Apr 1;15:11046. doi: 10.1038/s41598-025-95258-6 (PMC11962156; doi:10.1038/s41598-025-95258-6)
Supplement: Supplementary file 10 — Supplementary Information 10. [file 41598_2025_95258_MOESM10_ESM.xlsx]

## Sheet: 工作表1
geNorm											Normfinder
	eye stage											eye stage	Gene Name	SD	Acc. SD	SD	0.0538															bestkeeper
		Gene Name	M-Value										18s ribosome RNA	0.0538	0.0538																		eye stage		18s ribosome RNA	ATPase	Beta-actin	GAPDH	Histone 3
		Beta-actin	8.80027										ATPase	0.1658	0.0872	Best Gene	18s ribosome RNA																	coeff. of corr. [r]	0.149	-0.016	0.528	0.701	0.293		越接近1越好
		GAPDH	7.03051										Histone 3	0.2234	0.0945																			p-value	0.391	0.929	0.001	0.001	0.088		越小越好
		ATPase	4.12198										GAPDH	0.6915	0.1868
		18s ribosome RNA	3.18245										Beta-actin	0.7168	0.2071
		Histone 3	3.18245
	HB stage											HB stage	Gene Name	SD	Acc. SD	SD	0.0794
		Gene Name	M-Value										ATPase	0.0794	0.0794																		HB stage		18s ribosome RNA	ATPase	Beta-actin	GAPDH	Histone 3
		GAPDH	5.55386										18s ribosome RNA	0.0837	0.0577	Best Gene	ATPase																	coeff. of corr. [r]	0.077	0.347	0.49	0.819	-0.015
		Beta-actin	3.746										Histone 3	0.2048	0.0784																			p-value	0.648	0.035	0.002	0.001	0.929
		18s ribosome RNA	2.90465										Beta-actin	0.2953	0.0944
		ATPase	2.66032										GAPDH	0.5473	0.133
		Histone 3	2.66032
	pre-hatch stage	Gene Name	M-Value									pre-hatch stage	Gene Name	SD	Acc. SD	SD	0.1529
		Beta-actin	6.58953										18s ribosome RNA	0.1529	0.1529																		pre-hatch stage		18s ribosome RNA	ATPase	Beta-actin	GAPDH	Histone 3
		GAPDH	5.50506										Histone 3	0.1582	0.11	Best Gene	18s ribosome RNA																	coeff. of corr. [r]	0.402	0.352	0.752	0.622	0.386
		ATPase	3.38713										ATPase	0.2386	0.1082																			p-value	0.031	0.062	0.001	0.001	0.039
		18s ribosome RNA	2.16437										GAPDH	0.4308	0.1348
		Histone 3	2.16437										Beta-actin	0.5551	0.1548
	control	Gene Name	M-Value									control	Gene Name	SD	Acc. SD	SD	0.0847
		GAPDH	7.13383										18s ribosome RNA	0.0847	0.0847																		control		18s ribosome RNA	ATPase	Beta-actin	GAPDH	Histone 3
		Beta-actin	5.45332										Histone 3	0.1431	0.0831	Best Gene	18s ribosome RNA																	coeff. of corr. [r]	0.328	0.328	0.435	0.604	0.263
		ATPase	3.7453										ATPase	0.1941	0.0852																			p-value	0.127	0.127	0.038	0.002	0.225
		18s ribosome RNA	2.41802										Beta-actin	0.5629	0.1546
		Histone 3	2.41802										GAPDH	0.6431	0.1784
	4h	Gene Name	M-Value									4h	Gene Name	SD	Acc. SD	SD	0.1457
		GAPDH	7.19186										18s ribosome RNA	0.1457	0.1457																		4h		18s ribosome RNA	ATPase	Beta-actin	GAPDH	Histone 3
		Beta-actin	5.44832										Histone 3	0.1873	0.1187	Best Gene	18s ribosome RNA																	coeff. of corr. [r]	0.118	0.287	0.545	0.708	0.264
		ATPase	3.0716										ATPase	0.1881	0.101																			p-value	0.581	0.175	0.006	0.001	0.214
		18s ribosome RNA	1.76475										Beta-actin	0.4848	0.1429
		Histone 3	1.76475										GAPDH	0.5799	0.1629
	8h	Gene Name	M-Value									8h	Gene Name	SD	Acc. SD	SD	0.1771
		GAPDH	7.25178										Histone 3	0.1771	0.1771																		8h		18s ribosome RNA	ATPase	Beta-actin	GAPDH	Histone 3
		Beta-actin	5.38269										ATPase	0.2195	0.141	Best Gene	Histone 3																	coeff. of corr. [r]	0.279	0.067	0.832	0.738	0.417
		ATPase	3.34878										18s ribosome RNA	0.2427	0.124																			p-value	0.208	0.767	0.001	0.001	0.054
		18s ribosome RNA	2.6326										Beta-actin	0.479	0.1516
		Histone 3	2.6326										GAPDH	0.6426	0.1767
	16h	Gene Name	M-Value									16h	Gene Name	SD	Acc. SD	SD	0.1291
		Beta-actin	7.52955										ATPase	0.1291	0.1291																		16h		18s ribosome RNA	ATPase	Beta-actin	GAPDH	Histone 3
		GAPDH	6.26351										18s ribosome RNA	0.1627	0.1038	Best Gene	ATPase																	coeff. of corr. [r]	0.075	-0.083	0.525	0.593	0.338
		Histone 3	4.60951										Histone 3	0.2716	0.114																			p-value	0.768	0.746	0.025	0.009	0.169
		18s ribosome RNA	4.4149										GAPDH	0.4987	0.1512
		ATPase	4.4149										Beta-actin	0.6238	0.1738
	32h	Gene Name	M-Value									32h	Gene Name	SD	Acc. SD	SD	0.0227
		GAPDH	7.98188										18s ribosome RNA	0.0227	0.0227																		32h		18s ribosome RNA	ATPase	Beta-actin	GAPDH	Histone 3
		Beta-actin	6.57649										ATPase	0.0752	0.0393	Best Gene	18s ribosome RNA																	coeff. of corr. [r]	0.239	0.003	0.29	0.787	0.036
		ATPase	4.23898										Histone 3	0.3109	0.1069																			p-value	0.412	0.992	0.314	0.001	0.906
		18s ribosome RNA	2.56018										GAPDH	0.5512	0.1594
		Histone 3	2.56018										Beta-actin	0.6158	0.1773

## Sheet: 工作表2
geNorm												NormFinder
	eye stage												eye stage
		Gene Name	M-Value											Gene Name	SD
		Histone 3	3.18245											18S rRNA	0.0538
		18S rRNA	3.18245											ATPase	0.1658
		ATPase	4.12198											Histone 3	0.2234
		GAPDH	7.03051											GAPDH	0.6915
		Beta-actin	8.80027											Beta-actin	0.7168
	HB stage												HB stage	Gene Name	SD
		Gene Name	M-Value											ATPase	0.0794
		Histone 3	2.66032											18S rRNA	0.0837
		ATPase	2.66032											Histone 3	0.2048
		18S rRNA	2.90465											Beta-actin	0.2953
		Beta-actin	3.746											GAPDH	0.5473
		GAPDH	5.55386
	pre-hatch stage	Gene Name	M-Value										pre-hatch stage
		Histone 3	2.16437											Gene Name	SD
		18S rRNA	2.16437											18S rRNA	0.1529
		ATPase	3.38713											Histone 3	0.1582
		GAPDH	5.50506											ATPase	0.2386
		Beta-actin	6.58953											GAPDH	0.4308
														Beta-actin	0.5551
	control	Gene Name	M-Value										control	Gene Name	SD
		Histone 3	2.41802											18s ribosome RNA	0.0847
		18S rRNA	2.41802											Histone 3	0.1431
		ATPase	3.7453											ATPase	0.1941
		Beta-actin	5.45332											Beta-actin	0.5629
		GAPDH	7.13383											GAPDH	0.6431
	4h	Gene Name	M-Value
		Histone 3	1.76475										4h	Gene Name	SD
		18S rRNA	1.76475											18s ribosome RNA	0.1457
		ATPase	3.0716											Histone 3	0.1873
		Beta-actin	5.44832											ATPase	0.1881
		GAPDH	7.19186											Beta-actin	0.4848
														GAPDH	0.5799
	8h	Gene Name	M-Value
		Histone 3	2.6326										8h	Gene Name	SD
		18S rRNA	2.6326											Histone 3	0.1771
		ATPase	3.34878											ATPase	0.2195
		Beta-actin	5.38269											18s ribosome RNA	0.2427
		GAPDH	7.25178											Beta-actin	0.479
														GAPDH	0.6426
	16h	Gene Name	M-Value
		ATPase	4.4149										16h	Gene Name	SD
		18S rRNA	4.4149											ATPase	0.1291
		Histone 3	4.60951											18s ribosome RNA	0.1627
		GAPDH	6.26351											Histone 3	0.2716
		Beta-actin	7.52955											GAPDH	0.4987
														Beta-actin	0.6238
	32h	Gene Name	M-Value										32h	Gene Name	SD
		Histone 3	2.56018											18s ribosome RNA	0.0227
		18S rRNA	2.56018											ATPase	0.0752
		ATPase	4.23898											Histone 3	0.3109
		Beta-actin	6.57649											GAPDH	0.5512
		GAPDH	7.98188											Beta-actin	0.6158
	all data analysis
		Gene Name	M-Value
		GAPDH	7.42246
		Beta-actin	5.83051
		ATPase	3.7374
		18s ribosome RNA	2.8302
		Histone 3	2.8302

## Sheet: all qPCR data run GeneX
sample	18s ribosome RNA	ATPase	Beta-actin	GAPDH	Histone 3
control	25.94	34.21	26.99	12.42	20.1
control	25.55	33.71	11.99	28.43	25.11
control	25.84	35.2	27.32	26.19	20.08
control	23.96	33.31	32.96	11.12	17.25
control	25.65	32.22	27.3	23.73	17.31
control	25.32	35.01	14.78	11.55	17.61
4h	24.81	32.87	25.13	27.75	20.07
4h	25.5	32.01	10.05	10.58	19.1
4h	25.15	39.5	11.33	35.93	18.99
4h	24.37	33.35	26.82	30.18	17.37
4h	24.92	32.67	39.16	11.41	17.48
4h	24.7	34.95	38.4	27.99	17.3
4h	28.08	34.3	13.5	18.83	23.94
4h	28.17	33.94	35.37	14.16	24.41
4h	27.82	37.95	29.79	37.59	24.15
8h	27.58	36.91	33.14	10.38	21.53
8h	26.98	33.98	8.96	10.7	21.61
8h	27.45	33.6	31.84	29.62	22.65
8h	25.36	32.52	13.3	11.69	17.74
8h	25.37	32.45	24.68	35.85	18.75
8h	27.23	28.63	39.95	31.59	23.19
8h	30.25	28.84	20.97	14.7	23.29
16h	24.09	32.36	11.39	32.25	17.51
16h	23.76	32.64	10.33	36.98	33.85
16h	24.53	31.78	25.85	13.42	17.48
16h	25.17	33.18	13.59	27.19	18.31
16h	25.21	32.93	22.77	10.52	17.1
16h	27.88	24.86	25.22	34.2	23.87
32h	22.14	31.03	34.11	33.18	16.47
32h	22	30.34	26.11	33.93	16.8
32h	22.19	33.97	32.69	18	15.38
32h	21.38	33.4	37.63	13.09	15.63
32h	26.81	31.19	18.5	35.39	23.95
32h	27	28.2	11.73	37.59	23.52
32h	27.74	24.45	12.93	27.63	24.73
control	19.84	32.28	26.51	10.1	16.96
control	20.25	37.6	22.75	30.7	19.35
control	20.65	22.02	12.95	29.64	17.2
control	22.04	30.7	24.06	31.68	16.77
control	21.95	30.39	19.98	27.04	16.78
control	21.91	35.33	28.39	31.25	15.54
control	21.52	31.98	31.65	14.07	15.34
control	22.92	31.61	21.4	24.97	15.39
4h	22.82	32.59	24.88	14.3	17.6
4h	22.23	33.62	21.55	22.78	22.17
4h	22.7	36.58	23.57	32.34	19.06
4h	22.22	31.17	23.92	30.04	17.21
4h	22.25	31.08	24.11	31.63	17.14
4h	22.24	31.34	23.72	28.99	17.13
4h	21.96	31.98	28.65	35.89	15.81
4h	21.82	31.89	29.94	35.89	16.67
8h	22.06	33.46	25.92	33.97	15.76
8h	22.43	36.62	24.57	13.33	16.78
8h	20.33	35.33	24.65	13.35	21.25
8h	22.67	32.31	23.02	11.92	16.07
8h	22.78	31.89	19.69	25.53	16.26
8h	22.85	31.52	22.66	15.66	16.47
16h	18.27	37.36	25.08	31.28	21.4
16h	18.39	36.07	13.58	28.22	20.87
16h	20.88	30.86	23.05	28.55	17.01
16h	20.78	30.57	23.11	27.51	16.31
16h	20.73	30.95	22.99	30.16	16.08
16h	22.87	32.44	30.07	35.4	16.45
16h	23.05	32.45	21.89	23.79	17.22
16h	23.33	32.16	18.54	35.28	16.45
32h	20.55	35.74	23.24	31.71	17.77
32h	20.49	32.93	23.09	18.14	23.19
32h	22.08	32.42	11.43	16.42	20.54
32h	20.77	30.41	22	35.16	16.4
32h	21.02	31.05	20.6	13.31	16.45
32h	20.56	30.82	22.9	25.8	15.95
32h	22.58	31.16	23.74	34.9	14.81
control	23.61	32.71	24.99	14.1	18.87
control	23.95	32.69	24.27	35.89	18.64
control	23.75	32.93	25.43	25.1	24.76
control	25.57	18.48	24.01	31.45	18.63
control	24.09	33.03	24.01	33.36	19.11
control	26.27	35.36	24.39	30.39	19.26
control	23.22	30.99	12.83	31.44	19.59
control	23.05	31.62	11.37	14.59	19.55
control	23.14	30.46	8.92	33.72	20.21
4h	24.73	32.43	31.92	34.45	23.42
4h	24.43	34.31	24.39	31.35	19.09
4h	25.11	19.58	23.86	32.18	18.96
4h	24.4	34.76	23.75	31.51	18.64
4h	21.42	28.69	26.9	13.53	17.72
4h	21.36	28.93	34.17	33.1	17.77
4h	21.37	28.94	26.56	39.52	17.91
8h	22.94	32.24	24.61	31.04	19.69
8h	23	31.22	28.46	17.82	17.65
8h	23.65	31.14	33.81	35.92	21.63
8h	22.81	32.24	23.51	31.69	18.91
8h	24.8	37.73	23.65	30.86	18.14
8h	15.43	26.31	23.75	31.06	18.55
8h	20.99	29.19	22.21	28.5	17.36
8h	21.07	29.16	9.32	13.41	17.77
8h	20.93	29.27	10.8	30.87	17.9
16h	20.87	29.82	32.99	36.2	15.83
16h	19.2	27.53	25.36	32.3	15.18
16h	19.16	28.24	35.89	30.32	15.28
16h	19.43	27.73	9.78	32.15	15.35
