# Supplementary material for: Identification of housekeeping gene for future studies exploring effects of cryopreservation on gene expression in shrimp
Source: Sci Rep. 2025 Apr 1;15:11046. doi: 10.1038/s41598-025-95258-6 (PMC11962156; doi:10.1038/s41598-025-95258-6)
Supplement: Supplementary file 11 — Supplementary Information 11. [file 41598_2025_95258_MOESM11_ESM.xlsx]

## Sheet: 工作表1
sample	18s ribosome RNA	ATPase	Beta-actin	GAPDH	Histone 3
control	19.84	32.28	26.51	10.1	16.96
control	20.25	37.6	22.75	30.7	19.35
control	20.65	22.02	12.95	29.64	17.2
control	22.04	30.7	24.06	31.68	16.77
control	21.95	30.39	19.98	27.04	16.78
control	21.91	35.33	28.39	31.25	15.54
control	21.52	31.98	31.65	14.07	15.34
control	22.92	31.61	21.4	24.97	15.39
4h	22.82	32.59	24.88	14.3	17.6
4h	22.23	33.62	21.55	22.78	22.17
4h	22.7	36.58	23.57	32.34	19.06
4h	22.22	31.17	23.92	30.04	17.21
4h	22.25	31.08	24.11	31.63	17.14
4h	22.24	31.34	23.72	28.99	17.13
4h	21.96	31.98	28.65	35.89	15.81
4h	21.82	31.89	29.94	35.89	16.67
8h	22.06	33.46	25.92	33.97	15.76
8h	22.43	36.62	24.57	13.33	16.78
8h	20.33	35.33	24.65	13.35	21.25
8h	22.67	32.31	23.02	11.92	16.07
8h	22.78	31.89	19.69	25.53	16.26
8h	22.85	31.52	22.66	15.66	16.47
16h	18.27	37.36	25.08	31.28	21.4
16h	18.39	36.07	13.58	28.22	20.87
16h	20.88	30.86	23.05	28.55	17.01
16h	20.78	30.57	23.11	27.51	16.31
16h	20.73	30.95	22.99	30.16	16.08
16h	22.87	32.44	30.07	35.4	16.45
16h	23.05	32.45	21.89	23.79	17.22
16h	23.33	32.16	18.54	35.28	16.45
32h	20.55	35.74	23.24	31.71	17.77
32h	20.49	32.93	23.09	18.14	23.19
32h	22.08	32.42	11.43	16.42	20.54
32h	20.77	30.41	22	35.16	16.4
32h	21.02	31.05	20.6	13.31	16.45
32h	20.56	30.82	22.9	25.8	15.95
32h	22.58	31.16	23.74	34.9	14.81
coeff. of corr. [r]	0.077	0.347	0.49	0.819	-0.015
p-value	0.648	0.035	0.002	0.001	0.929
