# Supplementary material for: Identification of housekeeping gene for future studies exploring effects of cryopreservation on gene expression in shrimp
Source: Sci Rep. 2025 Apr 1;15:11046. doi: 10.1038/s41598-025-95258-6 (PMC11962156; doi:10.1038/s41598-025-95258-6)
Supplement: Supplementary file 12 — Supplementary Information 12. [file 41598_2025_95258_MOESM12_ESM.xlsx]

## Sheet: 工作表1
sample	18s ribosome RNA	ATPase	Beta-actin	GAPDH	Histone 3
control	23.61	32.71	24.99	14.1	18.87
control	23.95	32.69	24.27	35.89	18.64
control	23.75	32.93	25.43	25.1	24.76
control	25.57	18.48	24.01	31.45	18.63
control	24.09	33.03	24.01	33.36	19.11
control	26.27	35.36	24.39	30.39	19.26
control	23.22	30.99	12.83	31.44	19.59
control	23.05	31.62	11.37	14.59	19.55
control	23.14	30.46	8.92	33.72	20.21
4h	24.73	32.43	31.92	34.45	23.42
4h	24.43	34.31	24.39	31.35	19.09
4h	25.11	19.58	23.86	32.18	18.96
4h	24.4	34.76	23.75	31.51	18.64
4h	21.42	28.69	26.9	13.53	17.72
4h	21.36	28.93	34.17	33.1	17.77
4h	21.37	28.94	26.56	39.52	17.91
8h	22.94	32.24	24.61	31.04	19.69
8h	23	31.22	28.46	17.82	17.65
8h	23.65	31.14	33.81	35.92	21.63
8h	22.81	32.24	23.51	31.69	18.91
8h	24.8	37.73	23.65	30.86	18.14
8h	15.43	26.31	23.75	31.06	18.55
8h	20.99	29.19	22.21	28.5	17.36
8h	21.07	29.16	9.32	13.41	17.77
8h	20.93	29.27	10.8	30.87	17.9
16h	20.87	29.82	32.99	36.2	15.83
16h	19.2	27.53	25.36	32.3	15.18
16h	19.16	28.24	35.89	30.32	15.28
16h	19.43	27.73	9.78	32.15	15.35
coeff. of corr. [r]	0.402	0.352	0.752	0.622	0.386
p-value	0.031	0.062	0.001	0.001	0.039
